# Supplementary material for: The LAMB3–ITGA6 axis orchestrates epithelial repair in periodontitis via hemidesmosomal regulation and keratinization modulation
Source: Front Cell Dev Biol. 2026 Mar 25;14:1764896. doi: 10.3389/fcell.2026.1764896 (PMC13057497; doi:10.3389/fcell.2026.1764896)
Supplement: Supplementary file 1 [file DataSheet1.zip]

Archive with 6 entries (6 files):
- FS1.tif
- FS2.tif
- FS3.tif
- FS4.tif
- FS5.tif
- FS6.tif
