# Supplementary material for: The LAMB3–ITGA6 axis orchestrates epithelial repair in periodontitis via hemidesmosomal regulation and keratinization modulation
Source: Front Cell Dev Biol. 2026 Mar 25;14:1764896. doi: 10.3389/fcell.2026.1764896 (PMC13057497; doi:10.3389/fcell.2026.1764896)
Supplement: Supplementary file 2 [file Table1.xlsx]

## Sheet: Sheet1
Antibodies
name	Catalogue Number	Company
GAPDH	10494-1-AP	Proteintech
KRT8	17514-1-AP	Proteintech
KRT18	10830-1-AP	Proteintech
ITGA6	27189-1-AP	Proteintech
LAMB3	26795-1-AP	Proteintech
Rabbit IgG	B900610	Proteintech
goat anti-mouse IgG-HRP	SA00001-1	Proteintech
goat anti-rabbit IgG-HRP	SA00001-2	Proteintech
Cy3–conjugated Affinipure Goat Anti-Mouse IgG(H+L)	SA00009-1	Proteintech
Cy3–conjugated Affinipure Goat Anti-Rabbit IgG(H+L)	SA00009-2	Proteintech
Involucrin	28462-1-AP	Proteintech
Loricrin	55439-1-AP	Proteintech
Filaggrin	DF13653	Affinity Biosciences
LAMB3	sc-133178	Santa Cruz Animal Health
ITGA6	sc-53356	Santa Cruz Animal Health
